# Supplementary material for: Entinostat-Bortezomib Hybrids against Multiple Myeloma
Source: Molecules. 2023 Feb 2;28(3):1456. doi: 10.3390/molecules28031456 (PMC9920246; doi:10.3390/molecules28031456)
Supplement: Supplementary file 1 [file molecules-28-01456-s001.zip]

Archive with 1 entries (1 files):
- molecules-2128592-supplementary.pdf
